# Supplementary material for: Oxovanadium(IV) Thiocarboxylate Paddlewheels Containing Ancillary Group 10 Metals: A Comparative Study on Pd and Pt Derivatives
Source: Inorg Chem. 2025 Dec 19;65(1):638–51. doi: 10.1021/acs.inorgchem.5c04835 (PMC12801318; doi:10.1021/acs.inorgchem.5c04835)
Supplement: Supplementary file 2 [file ic5c04835_si_002.xyz]

31
Vanadyl thioacetate paddlewheel [PdVO(SOCMe)4] (1Pd)

  Pd         12.54457438221306      1.22345287318922      4.62176247218169
  V          14.11406052420259      1.25313173803099      7.09569928038911
  S          12.05288168267190     -1.02453157338306      4.99213540179225
  S          14.45983668511307      0.61142097856021      3.44403201495725
  S          13.06213575226517      3.47182217340192      4.29578388940216
  S          10.65719545726846      1.83630100672143      5.84416345749140
  O          13.04969299423269     -0.41887317178322      7.34354791540774
  O          15.32617933995062      0.21792622677155      5.89049540169598
  O          14.77113023682825      2.91960164453569      6.21004011149592
  O          12.49682784574313      2.27903168583355      7.66357674667428
  O          14.95292145502586      1.26806930737519      8.40812273198247
  C          12.48483869782852     -1.26269928412116      6.61256212654667
  C          12.15881047730232     -2.58838225331168      7.22388493554339
  H          11.71125401624354     -3.27342448528251      6.50744940315746
  H          11.46601118788050     -2.42264491703305      8.05338590529766
  H          13.07236084659461     -3.02029062271743      7.63907350456821
  C          15.53329150123048      0.12319915135638      4.66024292334787
  C          16.83314604700794     -0.47899891797635      4.22988241441020
  H          16.95400693694892     -0.46954226173667      3.14903844977635
  H          16.86908300503662     -1.51028420848878      4.59160638194801
  H          17.65098756483533      0.06621978099874      4.70648703743133
  C          14.33988425825850      3.74437344210407      5.37382115227159
  C          15.01381705360781      5.07862576464062      5.31858530735986
  H          14.54936984839715      5.74518845953903      4.59548202773274
  H          16.06256646905515      4.92293032889639      5.05148706142702
  H          14.99050773534828      5.52731749373024      6.31439513791183
  C          11.29449451758591      2.35441983747993      7.32565559869420
  C          10.34376060698836      2.96017629619180      8.30880350624697
  H           9.31519711903869      2.93462689182627      7.95615067986080
  H          10.64417247273068      3.99723209121561      8.48171264530169
  H          10.43076328256562      2.42869452343507      9.25918537769578

59
Vanadyl thiobenzoate paddlewheel [PdVO(SOCPh)4] (2Pd)

  Pd         10.26065418041895     15.10795380083061      5.73779809580539
  V          13.11790203796334     15.21554059480778      6.15188586831702
  S          10.32083930753219     12.79920003153886      6.04467268428239
  S          10.62292425246553     14.81434927012690      3.45545880905064
  S          10.23553165969272     17.41775320929741      5.43683882580542
  S           9.93346212418776     15.40286706203612      8.02562025984830
  O          12.68249698988819     13.45062734739194      6.97233403189570
  O          13.02857169233249     14.32539137120557      4.36959511745652
  O          12.80329024135581     16.94978595897307      5.21965018836975
  O          12.45718307058614     16.07531132913216      7.82547441481199
  O          14.66067354985416     15.27428020550794      6.37679790051576
  C          11.81524570249510     12.55676469318017      6.82156585174579
  C          12.13769061683428     11.20630853830650      7.33241083131850
  C          13.46749164096005     10.91165097885351      7.63998247848527
  C          13.81117422539650      9.65638935158304      8.11081114322217
  C          12.83195051501109      8.68724511089631      8.28641103720217
  C          11.50616606451637      8.97647143059698      7.98921610925228
  C          11.15863137999742     10.22880937053613      7.51360385126401
  C          12.24830179792810     14.31523536766655      3.38731177455419
  C          12.79724343557297     13.86310515944924      2.09002168107355
  C          14.18403472020310     13.78921583350674      1.94421426632604
  C          14.73670642331409     13.37975617419097      0.74325306669796
  C          13.91250816868649     13.03359241481911     -0.31966037547113
  C          12.53206270594293     13.09804910981433     -0.17870049410176
  C          11.97510472970216     13.51117724973317      1.01899742558729
  C          11.86625547788618     17.77650455452223      5.10847648612636
  C          12.21976578737047     19.15031852957987      4.68859842573446
  C          13.56016001668622     19.53814056064076      4.74147780368072
  C          13.92998276674115     20.81776159947951      4.36547972610707
  C          12.96863373228813     21.71921502145568      3.92732826478536
  C          11.63440627848119     21.33746061012918      3.86585497040820
  C          11.25962287569863     20.06019056472408      4.24446513481146
  C          11.43283902241319     16.01545242191520      8.54724077131882
  C          11.55906088317305     16.48564918180893      9.94421158655730
  C          12.83904450349022     16.65163397913409     10.47699503496261
  C          12.99889851878827     17.07905886089748     11.78366231010072
  C          11.88533642891078     17.35183555500413     12.56749981951786
  C          10.60937539381815     17.19585464884078     12.04096879827366
  C          10.44474361590989     16.76435589678852     10.73631976315844
  H          14.81751038311328     14.06307568000834      2.77847741689106
  H          14.22335363854462     11.67375570909190      7.49792350633637
  H          14.84627822305041      9.43255690672747      8.34131378460331
  H          13.10158739539872      7.70520198619159      8.65845777931218
  H          10.73948957956257      8.22426010404759      8.13350130578464
  H          10.12291205961698     10.45845235689482      7.29395008021097
  H          15.81398814617254     13.33063726735645      0.63500767624401
  H          14.34650751151818     12.70989200878640     -1.25901408731538
  H          11.88714103248379     12.82010190116216     -1.00407185886788
  H          10.89837518467198     13.54885069112881      1.13269205456412
  H          14.30157949256406     18.82853313663125      5.08639921467189
  H          14.97144447546614     21.11372406192861      4.41463840739415
  H          13.25962148271071     22.72049361718231      3.63019374467684
  H          10.88379004689905     22.03659083037618      3.51626337414485
  H          10.22071860547526     19.75899633864360      4.18406734461873
  H          13.70037024182789     16.43423479288508      9.85800958659902
  H          13.99526611576839     17.19961790358449     12.19277798144527
  H          12.01164246769060     17.68971398959962     13.58994234344819
  H           9.73933614264037     17.41658440884845     12.64820899963700
  H           9.44973124033015     16.65510336002225     10.32195760674201
